# Supplementary material for: Fucoxanthin Prevents Pancreatic Tumorigenesis in C57BL/6J Mice That Received Allogenic and Orthotopic Transplants of Cancer Cells
Source: Int J Mol Sci. 2021 Dec 19;22(24):13620. doi: 10.3390/ijms222413620 (PMC8707761; doi:10.3390/ijms222413620)
Supplement: Supplementary file 1 [file ijms-22-13620-s001.zip]

Archive with 1 entries (1 files):
- ijms-1483444-supplementary.pdf
